# Supplementary material for: Integrated Assessment of Productive, Environmental, and Social Performances of Adopting Low-Protein Diets Technology for Laying Hens
Source: Animals (Basel). 2025 Jan 9;15(2):146. doi: 10.3390/ani15020146 (PMC11758341; doi:10.3390/ani15020146)
Supplement: Supplementary file 1 [file animals-15-00146-s001.zip]

Archive with 1 entries (1 files):
- animals-3380534-supplementary.pdf
